# Supplementary material for: Patient Perspectives on Non-Hodgkin Lymphoma: A Qualitative Study to Guide Selection of Clinical Trial Endpoints
Source: Curr Oncol. 2026 Jul 17;33(7):427. doi: 10.3390/curroncol33070427 (PMC13408806; doi:10.3390/curroncol33070427)
Supplement: Supplementary file 1 [file curroncol-33-00427-s001.zip]

Archive with 1 entries (1 files):
- curroncol-4314723-supplementary.pdf
